# Supplementary material for: Settle Down! Ranging Behaviour Responses of Roe Deer to Different Capture and Release Methods
Source: Animals (Basel). 2021 Nov 18;11(11):3299. doi: 10.3390/ani11113299 (PMC8614535; doi:10.3390/ani11113299)
Supplement: Supplementary file 1 [file animals-11-03299-s001.zip]

Archive with 1 entries (1 files):
- animals-1421214-supplementary.pdf
